# Supplementary material for: Citation and adherence to TRIPOD guidelines by published radiological prognostic models: systematic review
Source: Br J Radiol. 2025 Jul 24;98(1175):1931–7. doi: 10.1093/bjr/tqaf174 (PMC12659733; doi:10.1093/bjr/tqaf174)
Supplement: tqaf174_Supplementary_Data [file tqaf174_supplementary_data.zip]

Archive with 2 entries (2 files):
- PRISMA checklist.docx
- Online Supplementary Material.docx
